# Supplementary material for: Retinal vessel volume reference database derived from volume-rendered optical coherence tomography angiography
Source: Sci Rep. 2024 Feb 1;14:2721. doi: 10.1038/s41598-024-53000-8 (PMC10834445; doi:10.1038/s41598-024-53000-8)
Supplement: Supplementary file 1 — Supplementary Information 1. [file 41598_2024_53000_MOESM1_ESM.csv]

S1. Right eyes supplementary raw data
ID	Volume	Volume (OME-corrected)	Sex	Age	SE	AL	VA
229	0.17105667100000002	0.013524288586232835	Male	29.56986301369863	0.625	23.35	1.0
249	0.190569977	0.015376566047467661	Male	35.66849315068493	0.0	23.57	1.0
250	0.210791377	0.021739835434341773	Female	29.156164383561645	-4.75	26.41	1.0
285	0.27353007900000004	0.02399813793577086	Male	26.654794520547945	-0.25	24.5	1.0
317	0.271247367	0.02273962357792316	Male	31.649315068493152		23.99	1.0
322	0.244687378	0.01842256196191602	Male	34.14246575342466	0.375	22.83	1.0
355	0.257399989	0.024390125946078613	Female	51.45205479452055	-5.75	25.39	0.95
356	0.252444498	0.02051916742212053	Male	61.131506849315066	0.5	23.65	0.95
357	0.29266386	0.021039399923945934	Female	29.55890410958904	-0.75	22.35	0.95
359	0.185704682	0.01513594435515708	Male	56.23835616438356	1.125	23.68	1.0
360	0.20502471100000003	0.016104676207261966	Female	66.81369863013698	1.5	23.28	1.0
361	0.257068491	0.02239505226920544	Female	34.46027397260274	-4.375	24.42	1.0
362	0.287645994	0.02579602525143688	Female	26.301369863013697	-2.5	24.75	1.0
363	0.326770708	0.02245040696216123	Female	25.852054794520548	0.375	21.89	1.0
364	0.236064614	0.0187855860217679	Female	42.178082191780824	2.75	23.42	1.0
365	0.235812768	0.01804286840156246	Female	52.01917808219178	1.625	23.0	1.0
366	0.187310633	0.017092282057310722	Female	30.50958904109589	-0.5	24.95	1.0
367	0.271321749	0.02181175489488802	Male	19.446575342465753	0.375	23.53	1.0
368	0.192248846	0.01623342377440912	Female	60.58082191780822	-0.25	24.07	0.9
369	0.266085422	0.021253083490012068	Female	46.53972602739726	-0.125	23.46	1.0
370	0.268619686	0.022438148546292905	Female	33.01917808219178	-4.75	23.95	1.0
371	0.21052079	0.016306030277069963	Male	65.46575342465754	0.125	23.13	0.8
372	0.267410537	0.01851889080701024	Female	65.41095890410959	1.5	21.97	0.9
373	0.242993866	0.019247583551371766	Female	28.30958904109589	-0.75	23.37	1.0
374	0.264516076	0.023991479529118415	Female	34.76712328767123	-0.25	24.88	1.0
375	0.30469590300000005	0.026169695759503144	Female	51.71232876712329	0.5	24.26	1.0
378	0.25870196900000003	0.017509137619470847	Female	39.797260273972604	0.5	21.74	1.0
379	0.23037262300000003	0.018298694296232217	Female	60.02465753424657	0.25	23.4	1.0
380	0.252539672	0.02054571379410077	Female	48.81369863013698	0.25	23.66	1.0
381	0.201535486	0.01665244339102681	Male	65.15616438356165	3.375	23.83	1.0
383	0.16699640200000002	0.012910551397345706	Female	50.4027397260274	1.0	23.11	1.0
384	0.274735128	0.019731279984095733	Female	39.23561643835617	0.5	22.34	1.0
385	0.281254108	0.024828359800275063	Male	31.942465753424656	0.0	24.57	1.0
386	0.138620493	0.011308665520794563	Male	46.6986301369863	-0.25	23.69	0.9
387	0.19875230500000002	0.016737347657465318	Male	66.18082191780822	1.0	24.04	0.8
388	0.15703270900000002	0.013656026532430064	Female	48.51780821917808	-1.875	24.4	1.0
389	0.17345769200000002	0.015759829920398833	Male	34.945205479452056	-1.5	24.9	1.0
390	0.199562016	0.015399237470995994	Male	27.24109589041096	0.25	23.09	1.0
391	0.271431272	0.020533499382882552	Female	46.88219178082192	-1.75	22.88	0.8
393	0.24360708	0.01915315612911125	Female	31.076712328767123		23.29	1.0
394	0.23597500400000002		Male	47.087671232876716	2.0		1.0
395	0.20950784600000003	0.015519655436272714	Female	19.367123287671234	0.375	22.66	1.0
397	0.319394869	0.031117886384356565	Female	35.673972602739724	-2.75	25.72	1.0
398	0.168693427	0.0147351181600083	Female	29.93972602739726	-1.25	24.45	1.0
399	0.15639314	0.01348021028365211	Female	26.745205479452054	-1.0	24.3	1.0
400	0.137591442	0.010647238512807107	Female	63.61643835616438	1.0	23.12	0.9
401	0.171512628	0.013737265058440142	Female	19.47945205479452	-0.5	23.49	1.0
403	0.309863119	0.0222107878574957	Female	57.18904109589041	-0.125	22.32	0.9
404	0.27429586300000003	0.021305632987993976	Female	35.13972602739726	-1.375	23.16	1.0
405	0.279644349	0.024838403713566475	Female	50.25205479452055	-0.75	24.64	0.95
406	0.166009228	0.013804374155412347	Male	47.73424657534247	-1.5	23.9	1.0
409	0.121473067	0.011161347548432123	Female	38.704109589041096	-1.5	25.03	0.9
410	0.218641622	0.020858423673857	Male	37.8	-4.75	25.47	1.0
412	0.232418424	0.0219482935555421	Male	27.687671232876713	-4.75	25.35	1.0
415	0.268800663	0.02489020832170707	Male	41.46849315068493	-3.125	25.12	1.0
416	0.153522399	0.012558747586065582	Female	20.476712328767125	-0.125	23.72	1.0
417	0.214866874	0.01600841711059692	Female	60.12054794520548	0.75	22.72	0.95
419	0.288434327	0.02303816115531666	Female	38.512328767123286	-0.25	23.46	1.0
423	0.21771799500000003	0.01888312084550538	Female	54.01917808219178	-1.0	24.37	0.85
425	0.268599187	0.024298469739401148	Female	29.956164383561642	-3.125	24.85	1.0
427	0.300335177	0.023459572990096968	Female	33.391780821917806	-0.125	23.22	1.0
429	0.134088161	0.012641017910427235	Female	23.621917808219177	-3.875	25.33	1.0
430	0.10436400200000001	0.00963066994063322	Female	36.07945205479452	-1.125	25.08	1.0
432	0.104929775	0.008265286772778983	Female	50.41917808219178	-0.25	23.31	1.0
433	0.19005691600000002	0.014200658657249315	Female	22.087671232876712	0.5	22.75	1.0
434	0.16156621300000001	0.012037310733545399	Female	24.786301369863015	-0.875	22.72	1.0
435	0.210075376	0.016256262754624187	Female	56.83561643835616	2.25	23.12	1.0
436	0.250976769	0.02049342342019847	Female	27.9013698630137	-1.25	23.7	1.0
437	0.260735472	0.022234638427794738	Female	49.136986301369866		24.18	0.9
438	0.31417377	0.023766925840486373	Male	57.134246575342466	2.875	22.88	1.0
439	0.13183239000000002	0.011383439811470778	Male	57.917808219178085	-0.625	24.32	0.95
440	0.211876361	0.01895133566272293	Female	59.78630136986301	-1.125	24.72	0.95
441	0.20676712800000002	0.01802888937870295	Male	46.75342465753425	-1.375	24.43	1.0
442	0.28091118800000003	0.020928975159462265	Male	54.61095890410959	2.125	22.72	1.0
443	0.291817543	0.02548982526312838	Female	40.26027397260274	-0.375	24.45	1.0
444	0.22908118500000002	0.017181957315183963	Female	63.56438356164384	-0.25	22.79	1.0
445	0.29264365400000003	0.023873881330584608	Male	47.038356164383565	-0.125	23.69	1.0
446	0.25965253800000004	0.01775035618437971	Female	59.602739726027394	1.625	21.84	1.0
447	0.201656137	0.01634597327439159	Female	61.69315068493151	2.75	23.62	1.0
448	0.288384837	0.024570490743084178	Male	31.063013698630137	0.75	24.17	1.0
449	0.257661498	0.020428354903592853	Female	58.69315068493151	0.625	23.38	1.0
450	0.15659403000000002	0.011834931679674716	Male	67.8082191780822	2.25	22.87	0.8
451	0.145947134	0.012883822321880388	Male	64.43287671232876	-1.25	24.57	1.0
452	0.23195309700000002	0.021257558976928773	Male	60.5013698630137	1.0	25.0	0.9
453	0.176468704	0.014554741911161458	Female	66.55890410958904	0.0	23.81	1.0
456	0.170121623	0.015983506073522	Female	57.52328767123288	-3.25	25.29	0.9
457	0.245169983	0.017711053366936173	Male	60.02465753424657	5.59	22.4	0.6
458	0.26577325100000004	0.018607006303429045	Male	22.41917808219178	-2.75	22.08	1.0
459	0.24671619500000003	0.023836249710041033	Female	34.27945205479452	-3.25	25.62	1.0
461	0.20505751000000003	0.01628789323910498	Female	31.304109589041097	0.5	23.4	1.0
465	0.20303806400000002	0.01983121006143226	Female	61.084931506849315	-1.875	25.75	0.7
471	0.268543839	0.021927856595813484	Male	32.3041095890411	-0.25	23.7	0.95
472	0.244666293	0.021239226013964815	Female	28.975342465753425	-4.25	24.38	1.0
473	0.251118505	0.02197361362353682	Male	47.824657534246576	-1.625	24.47	1.0
474	0.24647928500000002	0.019415099041949928	Female	30.17808219178082	0.125	23.31	1.0
496	0.29510441400000004	0.022728979038772017	Male	54.15068493150685	3.75	23.07	0.95
523	0.191471055	0.014347361490034134	Female	39.56438356164384	-0.325	22.78	0.95
529	0.21005985500000002	0.017483196829901477	Female	52.0	-1.125	23.91	0.95
531	0.189058321	0.02031559720369923	Female	36.14246575342466	-5.125	26.92	0.95
532	0.284334231	0.023815242798707264	Male	36.0	-1.25	23.98	0.95
537	0.19813323500000002	0.015174192799236702	Male	45.50684931506849	0.125	23.01	0.95
Right eyes raw data. ID: patient identification number, Volume: OCTA vessel volume; OME: Ocular Magnification Effect; SE: spherical equivalent; AL: axial lenght; VA: visual acuity
