# Supplementary material for: Retinal vessel volume reference database derived from volume-rendered optical coherence tomography angiography
Source: Sci Rep. 2024 Feb 1;14:2721. doi: 10.1038/s41598-024-53000-8 (PMC10834445; doi:10.1038/s41598-024-53000-8)
Supplement: Supplementary file 2 — Supplementary Information 2. [file 41598_2024_53000_MOESM2_ESM.csv]

S2. Left eyes supplementary raw data
ID	Volume	Volume (OME-corrected)	Sex	Age	SE	AL	VA
229	0.21322431800000002	0.0165464487606027	Male	29.56986301369863	0.75	23.15	1.0
249	0.24252795300000002	0.019713131843147477	Male	35.66849315068493	-0.125	23.65	1.0
250	0.193752888	0.020456686543809204	Female	29.156164383561645	-5.25	26.7	1.0
316	0.197392049	0.018735784861034315	Male	30.605479452054794		25.41	1.0
317	0.178529148	0.01455109920115855	Male	31.649315068493152		23.68
322	0.30580665700000004	0.02298043081848461	Male	34.14246575342466	0.375	22.81	1.0
352	0.205444648	0.016122625972585163	Female	40.9041095890411	0.0	23.27	1.0
355	0.230067773	0.020722502047907154	Female	51.45205479452055	-4.0	24.8	0.95
356	0.225121068	0.018550596134624866	Male	61.131506849315066	0.5	23.8	0.95
357	0.33579496000000003	0.02414006449544344	Female	29.55890410958904	-0.5	22.35	0.95
359	0.188457114	0.015206084957108132	Male	56.23835616438356	1.0	23.57	0.9
360	0.18347848900000002	0.014345141728829829	Female	66.81369863013698	1.375	23.23	1.0
361	0.21036939000000002	0.0187344656415023	Female	34.46027397260274	-5.25	24.67	1.0
362	0.251426869	0.02217578292686934	Female	26.301369863013697	2.375	24.56	1.0
363	0.332190647	0.02234766964148296	Female	25.852054794520548	0.0	21.68	1.0
364	0.280188159	0.0216614465004891	Female	42.178082191780824	3.25	23.11	1.0
365	0.254219127	0.019432840804940645	Female	52.01917808219178	1.125	22.99	0.85
366	0.19749835100000002	0.01778893205984041	Female	30.50958904109589	-0.5	24.8	1.0
367	0.20392684300000002	0.016499717202613576	Male	19.446575342465753	0.0	23.6	1.0
368	0.153122375	0.012503155883648389	Female	60.58082191780822	-0.125	23.7	0.95
369	0.290289195	0.023122072504636923	Female	46.53972602739726	-0.25	23.43	1.0
370	0.28469384200000003	0.023140455245908072	Female	33.01917808219178	-3.875	23.65	1.0
372	0.169281456	0.011874945933541589	Female	65.41095890410959	0.375	22.1	0.8
373	0.266934667	0.021202848693091216	Female	28.30958904109589	-1.0	23.4	1.0
374	0.34925139200000005	0.030722656703686103	Female	34.76712328767123	0.25	24.53	1.0
375	0.27695136400000003	0.023744393383856068	Female	51.71232876712329	0.625	24.24	1.0
378	0.22453391700000003	0.015364916525677116	Female	39.797260273972604	0.5	21.85	1.0
379	0.270285377	0.021648445998211984	Female	60.02465753424657	0.0	23.49	1.0
381	0.21501124600000002	0.01763700317889505	Male	65.15616438356165	3.625	23.75	1.0
383	0.15339676900000002	0.011615332254986023	Female	50.4027397260274	1.0	22.89	1.0
384	0.202165684	0.014392310723342723	Female	39.23561643835617	0.5	22.25	1.0
385	0.24162043200000002	0.02112383932257084	Male	31.942465753424656	-0.125	24.46	1.0
386	0.18060189100000001	0.014639344616576597	Male	46.6986301369863	-0.25	23.62	0.9
387	0.257139651	0.02095828391144447	Male	66.18082191780822	1.75	23.68	0.8
388	0.152974782	0.013409396640758115	Female	48.51780821917808	2.25	24.49	1.0
389	0.21297423000000001	0.019149488500429124	Male	34.945205479452056	-1.25	24.78	1.0
390	0.295898897	0.022299499904745456	Male	27.24109589041096	0.25	22.84	1.0
391	0.291647109	0.021895506568565093	Female	46.88219178082192	-1.625	22.8	0.9
393	0.183140841	0.014292003938077181	Female	31.076712328767123		23.21	1.0
394	0.22839329600000002		Male	47.087671232876716	0.0		1.0
395	0.209338876	0.015626423934563958	Female	19.367123287671234	0.125	22.74	1.0
396	0.220026769	0.020303985567197293	Male	46.31232876712329	-1.5	25.08	1.0
397	0.29012403200000003	0.028431915935478103	Female	35.673972602739724	-3.125	25.79	1.0
398	0.23574951400000002	0.020392662530673074	Female	29.93972602739726	-0.5	24.34	1.0
399	0.233642801	0.019781951418680686	Female	26.745205479452054	-0.75	24.1	1.0
400	0.14705642400000002	0.011691645520345567	Female	63.61643835616438	3.25	23.41	0.85
401	0.25268492200000003		Female	19.47945205479452	-1.25		1.0
403	0.294827092	0.021381150210769626	Female	57.18904109589041	0.0	22.44	1.0
404	0.26723834500000004	0.020582730903717098	Female	35.13972602739726	-0.75	23.07	1.0
405	0.13670822800000001	0.012142616756508434	Female	50.25205479452055	-0.25	24.64	0.95
406	0.215940437	0.01795636678481059	Male	47.73424657534247	-2.0	23.9	1.0
409	0.13793319	0.012706542155606475	Female	38.704109589041096	-0.75	25.06	1.0
410	0.22143768700000002	0.021411972706271938	Male	37.8	-5.625	25.63	1.0
412	0.17583587	0.015522319930539083	Male	27.687671232876713	-3.375	24.57	1.0
415	0.22056413600000002	0.02093520089127761	Male	41.46849315068493	-3.25	25.41	1.0
416	0.174905215	0.014334092812069552	Female	20.476712328767125	-0.25	23.74	1.0
417	0.23167811700000002	0.017559517641260246	Female	60.12054794520548	-0.25	22.9	1.0
419	0.32727469000000003	0.02415046203976447	Female	38.512328767123286	0.0	22.62	1.0
423	0.21596093600000002	0.018847196397136657	Female	54.01917808219178	-1.875	24.44	0.85
425	0.25665733900000004	0.022956781769960022	Female	29.956164383561642	-2.25	24.72	1.0
427	0.275310272	0.021787137150039326	Female	33.391780821917806	-0.375	23.36	1.0
429	0.191978259	0.01809854495977194	Female	23.621917808219177	-3.375	25.33	1.0
430	0.16713608800000002	0.015636169446871153	Female	36.07945205479452	-1.125	25.24	1.0
432	0.17647573200000002	0.015428517266706456	Female	50.41917808219178	-3.0	24.46	0.7
433	0.289058376	0.021371419176872058	Female	22.087671232876712	0.25	22.64	1.0
434	0.24554482300000002	0.01855757977812322	Female	24.786301369863015	-0.75	22.87	1.0
435	0.23075273300000002	0.017856338664821142	Female	56.83561643835616	2.625	23.12	1.0
436	0.22714314900000002	0.01839502814717519	Female	27.9013698630137	-1.625	23.61	1.0
438	0.293619407	0.022550795687345852	Male	57.134246575342466	2.25	23.04	1.0
439	0.19897603700000002	0.017043973242792793	Male	57.917808219178085	1.125	24.23	0.85
440	0.17638436500000002	0.01595637798954316	Female	59.78630136986301	-2.75	24.85	0.95
441	0.22973715300000003	0.020495094158679894	Male	46.75342465753425	-1.625	24.69	1.0
442	0.247014016	0.018175273027738036	Male	54.61095890410959	2.75	22.59	0.95
443	0.255080672	0.022280914609994384	Female	40.26027397260274	-0.375	24.45	1.0
444	0.20476613100000002	0.015416883236409983	Female	63.56438356164384	-0.5	22.83	0.85
445	0.24692469900000003	0.020328765247882262	Male	47.038356164383565	-0.125	23.79	1.0
446	0.26344837000000004	0.017562858744197576	Female	59.602739726027394	2.25	21.59	1.0
447	0.267727979	0.021384279708112672	Female	61.69315068493151	2.0	23.46	1.0
448	0.25832918	0.022068864271001902	Male	31.063013698630137	0.0	24.2	1.0
449	0.186555977	0.014845780121066575	Female	58.69315068493151	0.75	23.42	1.0
450	0.243700204	0.01796599296434911	Male	67.8082191780822	3.125	22.61	0.8
451	0.226179403	0.019756432054493362	Male	64.43287671232876	-1.625	24.45	0.9
452	0.241684858	0.02197777189760332	Male	60.5013698630137	0.75	24.91	1.0
453	0.18112461600000002	0.014587581124406817	Female	66.55890410958904	2.0	23.55	1.0
454	0.25176481	0.020802784311531222	Male	67.54246575342465	1.0	23.83	0.9
457	0.164330944	0.011998492524786582	Male	60.02465753424657	3.75	22.51	0.8
458	0.224321606	0.015813653433658644	Male	22.41917808219178	-1.875	22.15	1.0
459	0.182580339	0.017168665850088055	Female	34.27945205479452	-3.125	25.3	1.0
461	0.21219526700000002	0.016964374374475392	Female	31.304109589041097	0.375	23.47	1.0
462	0.219893526	0.015394928605381877	Male	41.25479452054795	3.125	22.08	1.0
465	0.15768457800000002	0.0145010685262988	Female	61.084931506849315	-0.5	25.04	1.0
471	0.24776808700000003	0.020249916870681815	Male	32.3041095890411	-1.125	23.71	0.9
472	0.254795735	0.023230265183525715	Female	28.975342465753425	-5.375	24.94	0.95
473	0.219196559	0.01897765160558595	Male	47.824657534246576	-1.375	24.35	0.95
474	0.220586685	0.017246420967733937	Female	30.17808219178082	0.25	23.23	1.0
496	0.24661047800000002	0.018940377819565243	Male	54.15068493150685	3.75	23.04	0.95
506	0.203690225	0.018474604406913342	Male	73.4904109589041	-1.375	24.88	0.65
523	0.23980714800000003	0.018313856406891323	Female	39.56438356164384	-0.625	22.98	0.95
529	0.215586683	0.018236803493771235	Female	52.0	-1.875	24.09	1.0
531	0.20378452100000002	0.02141219062641538	Female	36.14246575342466	-4.625	26.64	0.95
532	0.282102181	0.023330681609135942	Male	36.0	-0.75	23.84	0.95
537	0.19056324100000002	0.01460821682033135	Male	45.50684931506849	0.25	23.02	0.85
Left eyes raw data. ID: patient identification number, Volume: OCTA vessel volume; OME: Ocular Magnification Effect; SE: spherical equivalent; AL: axial lenght; VA: visual acuity
